# Supplementary material for: The m6A reader YTHDF2 is a negative regulator for dendrite development and maintenance of retinal ganglion cells
Source: eLife. 2022 Feb 18;11:e75827. doi: 10.7554/eLife.75827 (PMC8906807; doi:10.7554/eLife.75827)
Supplement: Figure 1—source data 1. — (A) Western blotting (WB) of anti-YTHDF2 after knockdown (KD) of YTHDF2. (B) WB of anti-β-actin after KD of YTHDF2. [file elife-75827-fig1-data1.zip]

Archive with 1 entries (1 files):
- Figure 1-source data 1.tif
